# Supplementary material for: Synergistic effects of proteinaceous pheromone and nitrogen starvation on male gametogenesis in the anisogamous volvocine alga Eudorina
Source: PLoS One. 2025 Nov 21;20(11):e0326066. doi: 10.1371/journal.pone.0326066 (PMC12637917; doi:10.1371/journal.pone.0326066)
Supplement: S1 Dataset — (XLSX) [file pone.0326066.s005.xlsx]

## Sheet: Dataset for Fig　3
Treatment	VCs	SPs	VCs + SPs	SP ratio (%)	Mean SP ratio (%)	SD	SE
Untreated CM	27	210	237	88.6076	84.7373	5.37	3.1
	16	54	70	77.1429
	18	138	156	88.4615
CM + 0 μg/mL pronase (heat-treated)	187	72	259	27.7992	30.0526	9.16	5.29
	249	182	431	42.2274
	365	92	457	20.1313
CM + 10 μg/mL pronase (heat-treated)	371	76	447	17.0022	11.1612	4.73	2.73
	281	35	316	11.0759
	385	22	407	5.40541
CM + 50 μg/mL pronase (heat-treated)	249	11	260	4.23077	8.91048	3.93	2.27
	317	51	368	13.8587
	370	35	405	8.64198
CM + 100 μg/mL pronase (heat-treated)	578	28	606	4.62046	5.1467	2.13	1.23
	342	10	352	2.84091
	346	30	376	7.97872
CM + 200 μg/mL pronase (heat-treated)	551	8	559	1.43113	1.09882	0.239	0.14
	301	3	304	0.986842
	677	6	683	0.878477

## Sheet: Dataset　for Fig 4
Treatment	VCs	SPs	VCs + SPs	SP ratio (%)	Mean SP ratio (%)	SD	SE
CM	36	36	72	50	63.0937	9.49	5.48227
	28	57	85	67.0588
	15	39	54	72.2222
(NH₄)₂SO₄ 80% saturation ppt	61	38	99	38.3838	37.275	0.879	0.507929
	44	25	69	36.2319
	27	16	43	37.2093
(NH₄)₂SO₄ 80% saturation sup	21	0	21	0	3.7037	5.23	3.02406
	37	0	37	0
	32	4	36	11.1111

## Sheet: Dataset for Fig 5
Time to CM treatment initiation (h)	VCs	SPs	VCs + SPs	SP ratio (%)	Mean SP ratio (%)	SD	SE
0	18	228	246	92.6829	91.2933	1.21	0.7
	11	96	107	89.7196
	15	161	176	91.4773
3	10	123	133	92.4812	91.5362	2	1.16
	10	141	151	93.3775
	18	142	160	88.75
6	22	130	152	85.5263	89.9137	3.54	2.05
	20	180	200	90
	7	114	121	94.2149
9	17	108	125	86.4	86.1486	3.61	2.09
	23	102	125	81.6
	15	142	157	90.4459
12	34	59	93	63.4409	57.313	4.35	2.51
	33	40	73	54.7945
	75	87	162	53.7037
15	42	1	43	2.32558	3.5339	2.125	1.23
	43	3	46	6.52174
	56	1	57	1.75439
18	61	0	61	0	0	0	0
	48	0	48	0
	102	0	102	0								2.05
21	68	0	68	0	0	0	0
	91	0	91	0
	84	0	84	0

## Sheet: Dataset for Fig 6
CM dilution	Nitrogen-deficient medium (mating medium)							Nitorogen-rich medium (VTAC)
	VCs	SPs	VCs + SPs	SP ratio (%)	Mean SP ratio (%)	SD	SE	VCs	SPs	VCs + SPs	SP ratio (%)	Mean SP ratio (%)	SD	SE
10	71	192	263	73.0038	78.6229	5.907	3.41	116	394	510	77.2549	77.2287	1.595	0.92
	32	114	146	78.0822				118	366	484	75.6198
	21	117	138	84.7826				82	305	387	78.8114
10²	62	245	307	79.8046	83.3319	4.18	2.41	200	240	440	54.5455	56.684	12.38	7.15
	30	219	249	87.9518				111	259	370	70
	46	213	259	82.2394				285	238	523	45.5067
10³	55	133	188	70.7447	74.5282	3.903	2.25	219	105	324	32.4074	22.0623	9.153	5.28
	50	183	233	78.5408				290	67	357	18.7675
	55	159	214	74.2991				351	62	413	15.0121
10⁴	93	70	163	42.9448	40.9217	6.432	3.71	453	1	454	0.220264	0.154132	0.133	0.07
	57	29	86	33.7209				250	0	250	0
	76	65	141	46.0993				412	1	413	0.242131
10⁵	53	15	68	22.0588	9.91704	11.19	6.46	491	0	491	0	0	0	0
	108	9	117	7.69231				630	0	630	0
	165	0	165	0				558	0	558	0
Control (no CM)	174	0	174	0	0	0	0	716	0	716	0	0	0	0
	95	0	95	0				501	0	501	0
	113	0	113	0				554	0	554	0

## Sheet: Dataset for S1 Fig A
Incubation time (h)	Pre-hatching colonies (/300 μL)	Maturation-stage colonies (/300 μL)	Cleavage-stage colonies (/300 μL)	Total colonies (/300 μL)	Total colonies (/mL)a	Mean total colonies (/mL)	SD	SE
0	n.d.	n.d.	n.d.	n.d.	n.d.	10.0b	n.d.	n.d.
	n.d.	n.d.	n.d.	n.d.	n.d.
	n.d.	n.d.	n.d.	n.d.	n.d.
3	0	36	0	36	120	146.667	44.969	25.96
	0	33	0	33	110
	0	63	0	63	210
6	0	70	0	70	233.333	256.667	45.297	26.15
	0	96	0	96	320
	0	65	0	65	216.667
9	0	65	0	65	216.667	230	41.899	24.19
	0	86	0	86	286.667
	0	56	0	56	186.667
12	0	63	0	63	210	242.222	30.59	17.66
	0	70	0	70	233.333
	0	85	0	85	283.333
15	0	87	0	87	290	288.889	47.635	27.5
	0	104	0	104	346.667
	0	69	0	69	230
18	2	72	2	76	253.333	253.333	2.721	1.57
	1	72	4	77	256.667
	0	75	0	75	250
21	12	46	4	62	206.667	305.556	39.852	23.01
	4	133	11	148	493.333
	1	63	1	65	216.667
24	23	119	8	150	500	483.333	151.51	87.47
	15	176	7	198	660
	9	77	1	87	290
27	24	300	13	337	1123.33	1036.67	482.915	278.81
	39	416	19	474	1580
	18	101	3	122	406.667
30	11	915	1	927	3090	3655.56	1138.1	657.08
	11	1561	1	1573	5243.33
	16	774	0	790	2633.33
aCaluculated from counts in 300 µL samples. bBased on 100 initial pre-hatching colonies in 10-mL culture (equivalent to 10 colonies per mL). n.d., not determined.

## Sheet: Dataset for S1 Fig B
Incubation time (h)	Cleavage-stage colonies (/300 μL)	Cleavage-stage colonies (/mL)a	Mean cleavage-stage colonies (/mL)	SD	SE
0	n.d.	n.d.	0.0b	n.d.	n.d.
	n.d.	n.d.
	n.d.	n.d.
3	0	0	0	0	0
	0	0
	0	0
6	0	0	0	0	0
	0	0
	0	0
9	0	0	0	0	0
	0	0
	0	0
12	0	0	0	0	0
	0	0
	0	0
15	0	0	0	0	0
	0	0
	0	0
18	2	6.66667	6.66667	5.443	3.14
	4	13.3333
	0	0
21	4	13.3333	17.7778	13.966	8.06
	11	36.6667
	1	3.33333
24	8	26.6667	17.7778	10.304	5.95
	7	23.3333
	1	3.33333
27	13	43.3333	38.8889	21.998	12.7
	19	63.3333
	3	10
30	1	3.33333	2.22222	1.5713	0.91
	1	3.33333
	0	0
aCaluculated from counts in 300 µL samples. bCleavage-stage colonies at 0 h were assumed to be 0.0, as incubation was initiated with 100 pre-hatching colonies. n.d., not determined.

## Sheet: Dataset for S3　Fig
Treatment	VCs	SPs	VCs + SPs	SP ratio (%)	Mean SP ratio (%)	SD	SE
CM	31	94	125	75.2	81.3811	5.186	2.99
	54	231	285	81.0526
	31	225	256	87.8906
CM + heated pronase	29	50	79	63.2911	76.5644	9.686	5.59
	59	240	299	80.2676
	33	205	238	86.1345
Control (no CM)	56	0	56	0	0	0	0
	118	0	118	0
	73	0	73	0
Heated pronase (no CM)	173	0	173	0	0	0	0
	81	0	81	0
	54	0	54	0
